# Supplementary material for: Evaluation of the clinical effects of non‐invasive prenatal screening for diseases associated with aneuploidy and copy number variation
Source: Mol Genet Genomic Med. 2023 Jun 24;11(9):e2200. doi: 10.1002/mgg3.2200 (PMC10496052; doi:10.1002/mgg3.2200)
Supplement: Supplementary file 1 — Supplementary Files 1. [file MGG3-11-e2200-s001.xlsx]

## Sheet: Sheet1
15-20	167
21	143
22	267
23	428
24	680
25	898
26	1257
27	1547
28	1850
29	1801
30	1829
31	1639
32	1526
33	1344
34	1807
35	2163
36	1805
37	1215
38	990
39	558
40	342
41	193
42	105
43	57
44	23
45	14
46	6
47	2
48	2
49	3
50	1
54	1
55	3
